# Supplementary material for: Bacteria spatial tracking in Urban Park soils with MALDI-TOF Mass Spectrometry and Specific PCR
Source: BioData Min. 2023 Jan 14;16:1. doi: 10.1186/s13040-022-00318-6 (PMC9840317; doi:10.1186/s13040-022-00318-6)
Supplement: Supplementary file 1 — Additional file 1. [file 13040_2022_318_MOESM1_ESM.csv]

Sample code	Coord(Long)	Coord(Lat)	pH	Color	Texture	Total m.o. (ufc/g)	Fungi (ufc/g)	Total enterobacteria (ufc/g)	Perc.Iso (G.I)	Perc.Iso (G.II)	Perc.Iso (G.III)	Perc.Iso (G.IV)	Perc.Iso (G.V)
GRA-01	39.504850	-0.414042	8.14	4/3	Sand Silt	7.0e6	3.5e4	6.4e5	1	3	94	0	2
GRA-02	39.504623	-0.413252	7.73	3/3	Sand Silt	1.2e7	1.0e6	1.9e6	1	12	60	19	8
GRA-03	39.504453	-0.412901	7.02	3/3	Sandy	6.3e6	2.1e6	3.3e6	7	88	4	1	0
GRA-04	39.504366	-0.412676	7.50	6/2	Sand Silt	6.0e6	1.3e6	4.2e6	7	66	16	9	2
GRA-05	39.504205	-0.412389	7.31	5/4	Sand Silt	1.0e7	5.1e5	3.3e6	1	1	4	30	64
GRA-06	39.504103	-0.412168	7.05	7/2	Sandy	5.4e7	1.0e6	4.6e6	1	13	19	20	47
GRA-07	39.504459	-0.411671	6.86	6/2	Sandy	8.5e7	3.2e6	3.1e6	1	1	11	40	47
GRA-08	39.504941	-0.411895	6.35	6/6	Sandy	1.2e7	2.5e6	5.5e5	100	0	0	0	0
GRA-09	39.505242	-0.412607	6.36	7/2	Sandy	6.0e7	1.8e6	1.4e7	0	4	0	8	88
GRA-10	39.505255	-0.413009	7.41	3/2	Loamy Sandy	6.5e7	8.2e4	4.2e6	95	2	1	1	1
GRA-11	39.505336	-0.413664	7.60	4/1	Sandy	3.3e7	1.2e6	8.4e5	3	38	26	32	1
GRA-12	39.506009	-0.412904	6.47	5/3	Sandy	5.8e7	1.9e6	9.2e6	1	34	63	0	2
GRA-13	39.505909	-0.412259	7.53	4/4	Loamy Sandy	8.0e7	1.8e6	2.4e6	48	51	0	1	0
GRA-14	39.506547	-0.412587	7.02	7/6	Sandy	4.5e6	3.3e5	5.7e5	35	64	0	0	1
GRA-15	39.506947	-0.412266	7.00	4/4	Loamy Sandy	1.7e7	1.7e5	3.9e6	16	47	0	0	37
GRA-16	39.507239	-0.412076	7.27	2/2	Loamy Sandy	2.0e6	1.3e4	2.1e5	0	19	0	0	81
GRA-17	39.506842	-0.411706	6.70	6/2	Sandy	1.6e7	4.4e5	2.8e5	1	21	35	40	3
GRA-18	39.506968	-0.411554	6.70	5/3	Sandy	1.1e7	4.8e6	4.3e6	14	16	43	25	2
GRA-19	39.506331	-0.411909	6.65	6/1	Sandy	5.5e7	1.5e6	9.7e6	0	75	1	1	23
GRA-20	39.505634	-0.411617	7.03	6/3	Sandy	1.1e7	1.4e6	8.4e5	1	19	13	66	1
GRA-21	39.505195	-0.411243	6.02	6/4	Sandy	7.9e7	1.3e7	9.0e6	1	22	22	55	0
GRA-22	39.504981	-0.411605	6.77	7/2	Sandy	9.0e6	3.0e3	4.3e5	4	81	13	0	2
GRA-23	39.505228	-0.412055	6.06	6/3	Sandy	1.7e7	3.6e6	6.4e6	3	46	50	0	1
GRA-24	39.504950	-0.412158	6.19	5/4	Sandy	3.4e7	2.1e6	1.1e6	16	37	46	0	1
GRA-25	39.505101	-0.412595	6.39	6/6	Sandy	5.8e6	6.4e5	7.6e5	3	0	0	0	97
